# Supplementary material for: Prevalence of Essential Nutrient Supplement Use and Assessment of the Knowledge and Attitudes of Lebanese Mothers towards Dietary Supplement Practices in Maternal, Infancy and Preschool Ages: Findings of a National Representative Cross-Sectional Study
Source: Foods. 2022 Sep 27;11(19):3005. doi: 10.3390/foods11193005 (PMC9561973; doi:10.3390/foods11193005)
Supplement: Supplementary file 1 [file foods-11-03005-s001.zip]

Archive with 1 entries (1 files):
- foods-1860376-supplementary.pdf
